# Supplementary material for: Inhibition of elongin C promotes longevity and protein homeostasis via HIF‐1 in C. elegans
Source: Aging Cell. 2015 Sep 11;14(6):995–1002. doi: 10.1111/acel.12390 (PMC4693473; doi:10.1111/acel.12390)
Supplement: Supplementary file 2 — Table S1 The list of RNAi clones that highly increased the level of nhr‐57p::gfp in a liquid culture system. [file ACEL-14-0995-s002.xlsx]

## Sheet: Sheet1
Table S1. The list of RNAi clones that highly increased the level of nhr-57p::gfp in liquid culture system
	Cosmid number
1	T10E9.8
2	W02D3.2
3	F39H11.5
4	F36A2.7
5	F36H2.1
6	C41G7.2
7	W02A11.4A
8	Y18D10A.5
9	Y18D10A.13
10	Y18D10A.17
11	W07A12.6
12	W07A12.7
13	B0491.5
14	ZK20.5
15	Y82E9BR.4
16	Y82E9BR.16
17	Y82E9BR.15
18	C42D4.8
19	F32E10.1
20	F33D4.5
21	C14F11.6
22	K04E7.2
23	B0403.2
24	F26A10.2
25	Y110A7A.19
26	F26A3.3
27	T01G9.6A
28	F33G12.4
29	R12C12.1
30	ZK675.2
31	C34C12.8
32	R07E5.2
33	F47F2.1
34	ZK328.1A
35	F02A9.6
36	Y71H2AM.20
37	F29C4.2
38	C47E12.7
39	F28D1.1
40	Y62E10A.13A
41	Y46C8AL.7
42	F32D1.6
43	W02F12.5
44	ZK856.10
45	C16A3.4
46	C16A3.5
47	AC8.5
48	F22E12.4
49	K03B8.4
50	T04H1.6
51	C14C10.3
52	C53A5.1
53	F08G12.4
